# Supplementary material for: The Role of TNF Receptor-Associated Factor 5 in the Formation of Germinal Centers by B Cells During the Primary Phase of the Immune Response in Mice
Source: Int J Mol Sci. 2024 Nov 17;25(22):12331. doi: 10.3390/ijms252212331 (PMC11595067; doi:10.3390/ijms252212331)
Supplement: Supplementary file 1 [file ijms-25-12331-s001.zip]

Archive with 1 entries (1 files):
- ijms-3323254-supplementary.pdf
